# Supplementary material for: Intersection of Diet and Exercise with the Gut Microbiome and Circulating Metabolites in Male Bodybuilders: A Pilot Study
Source: Metabolites. 2022 Sep 27;12(10):911. doi: 10.3390/metabo12100911 (PMC9608465; doi:10.3390/metabo12100911)
Supplement: Supplementary file 1 [file metabolites-12-00911-s001.zip]

Archive with 2 entries (2 files):
- Supplementary Materials - Figure S1-2_rev2.pdf
- Supplementary Materials - Table S1-S3_rev2.pdf
